# Supplementary material for: Examining the feasibility and preliminary effects of resistance exercise training and creatine supplementation in individuals treated for colorectal cancer
Source: PLoS One. 2026 Jul 15;21(7):e0353630. doi: 10.1371/journal.pone.0353630 (PMC13372120; doi:10.1371/journal.pone.0353630)
Supplement: S4 File — (XLSX) [file pone.0353630.s004.xlsx]

## Sheet: Planned Volume
Week #	Week 1			Week 2			Week 3			Week 4			Week 5			Week 6			Week 7			Week 8			Week 9			Week 10
PT id/ Session #	1	2	3	1	2	3	1	2	3	1	2	3	1	2	3	1	2	3	1	2	3	1	2	3	1	2	3	1	2	3	TOTAL
CR163	3240	4128	2448	5580	5580	3672	5580	4680	6480	6480	4680	8100	8100	8640	5400	8400	6030	6030	8400	9000	6030	9000	9000	6030	8280	8325	8325	8325	8280	8325	200568
CR383	1560	2280	2280	3420	3420	3420	3780	4320	4500	4680	4680	4680	4635	4950	4995	4680	4635	4995	4995	4755	4755	4980	5220	5460	5730	6345	6450	6525	6525	6660	140310
CR72	1248	3336	2856	2880	4752	4932	3240	3240	3600	4320	3600	3744	4320	4320	4644	4500	5664	6354	4650	4800	7380	4800	5100	7710	5436	5310	7710	5550	5550	7860	143406
CR386	1368	2484	2484	2628	2916	2916	2916	3348	3978	4356	4716	5040	4800	4950	5580	5250	5400	5955	5400	5400	5250	6000	6000	5250	6000	6000	5160	6030	5040	4320	136935
CR149	120	120	480	1080	1080	1080	1080	1332	1332	1278	1512	1566	1800	2160	2250	2310	2610	2760	2970	3330	3240	3240	3390	3390	3144	3312	3096	0	0	0	55062	* Participant went on vacation during last week of program.
CR6	1440	1656	1848	1800	1800	2160	2340	2700	2700	2700	2940	2940	2940	3030	3150	4860	5100	4200	5100	5160	4800	5700	6000	4920	5880	5880	4920	5760	5880	5130	115434
CR7	1080	1536	1728	2592	2592	2592	2952	2952	2952	2952	3312	3312	3000	3000	3000	3000	3450	4650	3510	3300	4500	3300	3300	3300	4032	3360	3915	3405	3300	4680	94554
CR8	2280	3480	4080	5400	6300	5580	7020	7200	5760	7200	7200	6360	5550	5550	7260	7500	7650	7200	7890	8550	7500	9600	9600	7920	8880	9240	7920	9720	9720	8280	213390
CR9	1080	1320	1080	3024	3204	2844	2160	2592	2592	2160	2088	2592	2088	2088	3312	2358	2448	2052	2313	2421	2052	2421	2556	2052	2052	2160	2052	2556	2556	2880	69153
CR10	2300	3100	3300	4380	4380	4250	4500	4500	4250	3150	3270	5850	3510	3300	5850	3000	2970	5850	3090	3690	5850	3270	3480	3780	3780	4110	4110	3570	3720	4110	118270
CR11	1400	1800	2940	2940	3120	3744	4200	4200	3534	4950	4950	4860	4950	4950	4920	4950	4920	4920	5250	5250	4920	4470	4470	4470	5400	5250	5250	5700	5850	4800	133328
CR12	1280	1824	1824	2880	2880	2304	2880	3240	3360	3240	3420	3900	3420	3600	3900	3600	3600	3900	3900	3900	3900	3960	3960	4020	4020	4020	3960	0	0	0	90692	* Program had to be eneded after 9 weeks due to Christmans.
CR13	2320	2376	2304	2892	3012	2580	3480	3480	3960	4755	4380	3960	4230	5370	5370	5940	5550	3690	5550	3390	6912	5820	3810	6912	6180	4140	7032	6900	4650	4650	135595
CR14	2000	2000	2000	3390	3072	3072	3876	3072	3072	5256	5256	3696	3996	3996	3996	4500	4284	4284	4284	6750	4284	6750	6750	4284	6750	6750	4284	0	0	0	115704	* Program had to be eneded after 9 weeks due to Christmans.
CR15	1176	1080	672	1080	1080	1008	1080	1080	1080	1080	1080	1224	1224	1224	1224	1332	1332	1332	1332	1332	1332	1332	1332	1332	1368	1368	1368	1440	1440	1440	36804
CR16	1140	1544	1520	1892	1896	1752	1896	2010	2040	1980	2040	1728	1065	1065	1065	1116	1116	1296	1116	1116	1296	1170	1215	1296	1215	1687.5	1800	1800	1800	1890	45562.5
CR17	1140	1280	1344	1536	1536	2016	2484	2484	2304	2688	2424	2400	2676	2916	3120	3354	3486	2742	2892	3492	3492	3606	3726	3492	4392	4872	3882	4764	5136	4092	89768
CR18	3000	3330	4680	3870	5100	5100	5550	5550	5850	5580	6195	6180	7200	7200	7320	7200	7200	7320	6900	7350	8100	8070	8250	8580	8370	6570	3400	8670	9210	7080	193975
CR19	1200	1536	2208	2250	2250	2250	3360	3960	3960	3960	4260	4260	4200	4200	4200	4110	4680	4200	4470	4470	4320	4620	4620	4320	4770	3960	3960	4770	4770	3960	114054
CR22	1500	1500	1560	2550	2550	2340	2850	3150	3060	3150	3150	3060	3450	3450	3360	3900	4020	3360	4170	4170	4170	4170	4380	4380	4380	4740	4260	4890	5100	4500	105270
CR23	512	960	1248	2475	2475	1656	1812	2460	2232	2484	2544	2520	2715	2505	2760	2460	2880	2472	2934	3429	2880	0	0	0	0	0	0	0	0	0	48413	* Removed from study due to CV related adverse event.
CR25	3100	1840	2080	3150	3750	5442	4680	4980	4260	2880	5220	6360	5220	5070	5550	5370	6300	5400	6750	7080	7500	7080	7650	8640	8310	8520	8640	8880	5910	5460	171072
CR20	924	0	0	0	0	0	0	0	0	0	0	0	0	0	0	0	0	0	0	0	0	0	0	0	0	0	0	0	0	0	924	*Dropped out due to caretaker responsiblities/scheduling issues.
CR21	808	1600	1200	1200	2010	1728	1800	1872	1728	1872	1692	1872	2196	2196	2400	2196	2880	2880	1704	2412	2664	2214	2664	2664	1704	576	1440	2304	1800	2376	58652
CR26	1000	1760	1920	1770	1620	3780	1950	2100	3720	2550	3672	5400	3060	3120	5400	2820	3630	5760	3930	3360	5700	4680	4704	5760	4704	4926	6060	4926	4620	5580	113982
CR24	0	0	0	0	0	0	0	0	0	0	0	0	0	0	0	0	0	0	0	0	0	0	0	0	0	0	0	0	0	0	0	* Dropped out after baseline due to not feeling well and family issues.
CR27	1840	1900	3100	3450	3450	4200	3450	3900	4800	4200	4410	5190	4410	5370	5850	6020	5270	6200	6450	6000	6290	6000	5700	6000	5850	4800	6150	6450	6450	5400	148550

## Sheet: Actual Volume 
Week #	Week 1			Week 2			Week 3			Week 4			Week 5			Week 6			Week 7			Week 8			Week 9			Week 10
PT id/ Session #	1	2	3	1	2	3	1	2	3	1	2	3	1	2	3	1	2	3	1	2	3	1	2	3	1	2	3	1	2	3	TOTAL
CR163	3240	4128	2448	5580	5580	3672	6660	4680	7200	8100	5040	8100	8640	8640	5400	9000	6030	6030	9000	9000	6030	9000	9000	6420	8280	8325	8325	8325	8280	8325	206478
CR383	1560	2280	0	3420	3420	3420	3960	4185	4500	4635	4635	4680	4635	4950	4950	4635	4635	4995	4950	4755	4620	4950	5370	5460	5730	6435	6450	6525	6780	6660	138180
CR72	1248	3336	2856	2880	4932	4932	3240	2880	3888	3720	3744	3744	4320	4320	5442	4650	6354	6324	4650	4800	7380	5100	5400	7710	5550	5670	7860	5550	5550	7860	145890
CR386	1368	2484	2484	2916	2916	3636	3348	3978	4356	4716	6048	5400	5250	5100	5580	5400	5400	6150	5400	6000	5850	6000	6000	6330	0	6000	5760	6840	6690	6120	143520
CR149	120	480	960	1080	1080	540	1116	1332	1278	1440	1566	1566	1980	2280	1815	2610	2970	2550	2970	3330	3240	3390	3390	3390	3288	3312	3000	0	0	0	56073	* Participant went on vacation during last week of program.
CR6	1440	1656	1848	1800	1800	2160	2340	2700	2700	0	2940	2940	3000	3990	3150	0	5100	4500	5160	6000	4800	6000	5880	4920	5880	5760	5130	5880	5880	5130	110484
CR7	1080	1536	1728	2592	2592	2592	2952	2952	2952	0	3312	3312	3000	3000	3150	3000	3450	4830	3000	3300	4500	3300	3300	3282	3915	3405	4755	3375	3300	4680	92142
CR8	2280	3480	3480	5400	6300	5580	7020	7200	5760	0	7200	6360	0	0	3400	0	7890	7800	8490	9600	7500	9600	8880	7920	9240	9720	8280	9720	10200	8280	186580
CR9	1080	1320	0	3024	3204	0	2160	2592	2592	2160	2088	2592	2088	2088	3312	2358	2448	2052	2313	2421	2052	2421	2556	2052	2052	2160	0	2556	2880	2880	63501
CR10	2300	3300	3300	0	4380	4130	4500	4800	0	3180	3210	5280	3090	3270	5310	3120	3930	0	3480	3690	4320	3270	3480	3780	5070	4110	0	5370	3720	4110	101500
CR11	1400	1960	2940	2880	3450	3744	4200	4500	3534	4950	4950	4260	4950	4950	0	5250	4770	4920	5250	5550	5100	4470	4470	0	5400	5250	5250	5700	5850	4620	124518
CR12	1280	1824	1824	2880	2880	2496	2880	3240	3024	3240	3420	3900	3600	3600	3900	3600	3600	3900	3900	3900	0	3960	3960	4020	4020	4020	3960	0	0	0	86828	* Program had to be eneded after 9 weeks due to Christmans.
CR13	2320	2376	1960	2922	3012	2580	3480	3480	3960	4755	4155	0	4230	5370	0	5940	5550	3690	5550	3390	6912	5820	3810	6912	6330	4140	7032	6900	4650	0	121226
CR14	2000	0	0	3390	3072	3072	3876	3072	3072	5256	5256	3996	0	3996	3996	4500	4284	0	0	6750	0	6750	0	0	0	0	0	0	0	0	66338	* Program had to be eneded after 9 weeks due to Christmans.
CR15	1176	1080	672	1080	1080	1008	1080	1080	1008	1080	1080	1080	1080	0	1224	1224	1332	1332	1332	1332	1332	0	1332	1332	1368	1368	1440	1440	1440	1440	33852
CR16	1140	1544	1520	1892	1896	1752	1950	2010	1920	1980	2040	1728	1065	1065	0	1116	1116	1296	1116	1191	1296	1170	1215	1296	1215	1687.5	1800	1530	1890	1890	44326.5
CR17	0	1280	0	1392	1536	2304	2220	0	2304	2688	2136	2304	2748	0	3192	3426	3606	2670	2892	3492	3492	3606	3726	3492	4392	4872	3882	4764	5136	4092	81644
CR18	3000	3330	3280	4050	5730	5400	5550	5430	5850	5865	6195	6180	7200	7200	7620	7200	7200	8040	7350	7350	8400	8070	8370	7580	0	6780	0	9240	9210	7080	183750
CR19	1200	2016	2208	2250	2250	2250	3510	3960	3960	4260	4260	0	4200	4200	0	4110	4860	0	4950	4230	4620	4620	4620	0	4740	3960	3960	4770	4770	0	94734
CR22	1500	1500	1560	2550	2550	2340	2850	3150	3060	3150	0	0	3450	3450	3360	3900	4020	0	4170	4170	0	0	0	0	0	4740	4260	4890	5100	4500	74220
CR23	512	1428	1544	0	2484	1632	1704	2640	2044	2304	2544	2520	2595	2460	2760	0	2880	2628	3018	3429	0	0	0	0	0	0	0	0	0	0	41126	* Removed from study due to CV related adverse event.
CR25	3100	1840	2600	3150	3750	5442	4800	4980	4260	3045	5220	6360	5220	4950	5400	6300	6300	0	6750	7080	7500	7080	7650	8640	7920	8520	9000	9210	4560	5460	166087
CR20	924	0	0	0	0	0	0	0	0	0	0	0	0	0	0	0	0	0	0	0	0	0	0	0	0	0	0	0	0	0	924	*Dropped out due to caretaker responsiblities/scheduling issues.
CR21	808	1600	1200	1280	1140	1728	2448	1584	1728	1872	1848	1872	1830	2376	1890	1908	2880	2880	1704	2520	2664	2214	2742	3456	0	288	1872	2304	1800	2088	56524
CR26	1000	1360	1920	1770	1950	3720	1950	2400	4140	2510	3672	4440	0	2920	2940	2870	3570	5590	3830	4655	6450	4465	4680	0	4404	5037	6000	4016.5	2100	5580	99939.5
CR24	0	0	0	0	0	0	0	0	0	0	0	0	0	0	0	0	0	0	0	0	0	0	0	0	0	0	0	0	0	0	0	* Dropped out after baseline due to not feeling well and family issues.
CR27	1840	2160	3100	3450	3450	4200	3900	3900	5100	4200	4410	5340	5160	5370	5850	6020	5300	6590	6450	6000	6290	5700	5850	5895	6450	4800	6150	6450	6450	5400	151225

## Sheet: Relative Dose Intensity
Week #	Week 1			Week 2			Week 3			Week 4			Week 5			Week 6			Week 7			Week 8			Week 9			Week 10
PT id/ Session #	1	2	3	1	2	3	1	2	3	1	2	3	1	2	3	1	2	3	1	2	3	1	2	3	1	2	3	1	2	3	Average
CR163	100	100	100	100	100	100	119.355	100	111.111	125	107.692	100	106.667	100	100	107.143	100	100	107.143	100	100	100	100	106.468	100	100	100	100	100	100	103.019
CR383	100	100	0	100	100	100	104.762	96.875	100	99.0385	99.0385	100	100	100	99.0991	99.0385	100	100	99.0991	100	97.1609	99.3976	102.874	100	100	101.418	100	100	103.908	100	96.7236
CR72	100	100	100	100	103.788	100	100	88.8889	108	86.1111	104	100	100	100	117.183	103.333	112.182	99.5279	100	100	100	106.25	105.882	100	102.097	106.78	101.946	100	100	100	101.532
CR386	100	100	100	110.959	100	124.691	114.815	118.817	109.502	108.264	128.244	107.143	109.375	103.03	100	102.857	100	103.275	100	111.111	111.429	100	100	120.571	0	100	111.628	113.433	132.738	141.667	106.118
CR149	100	400	200	100	100	50	103.333	100	95.9459	112.676	103.571	100	110	105.556	80.6667	112.987	113.793	92.3913	100	100	100	104.63	100	100	104.58	100	96.8992	0	0	0	102.901	* Participant went on vacation during last week of program.
CR6	100	100	100	100	100	100	100	100	100	0	100	100	102.041	131.683	100	0	100	107.143	101.176	116.279	100	105.263	98	100	100	97.9592	104.268	102.083	100	100	95.5299
CR7	100	100	100	100	100	100	100	100	100	0	100	100	100	100	105	100	100	103.871	85.4701	100	100	100	100	99.4545	97.0982	101.339	121.456	99.1189	100	100	97.0936
CR8	100	100	100	100	100	100	100	100	100	0	100	100	0	0	46.832	0	103.137	108.333	107.605	112.281	100	100	92.5	100	104.054	105.195	104.545	100	104.938	100	86.314
CR9	100	100	0	100	100	0	100	100	100	100	100	100	100	100	100	100	100	100	100	100	100	100	100	100	100	100	0	100	112.676	100	90.4225
CR10	100	106.452	100	0	100	97.1765	100	106.667	0	100.952	98.1651	90.2564	88.0342	99.0909	90.7692	104	132.323	0	112.621	100	73.8462	100	100	100	134.127	100	0	150.42	100	100	89.4967
CR11	100	108.889	100	97.9592	110.577	100	100	107.143	100	100	100	87.6543	100	100	0	106.061	96.9512	100	100	105.714	103.659	100	100	0	100	100	100	100	100	96.25	94.0286
CR12	100	100	100	100	100	108.333	100	100	90	100	100	100	105.263	100	100	100	100	100	100	100	0	100	100	100	100	100	100	0	0	0	86.7865	* Program had to be eneded after 9 weeks due to Christmans.
CR13	100	100	85.0694	101.037	100	100	100	100	100	100	94.863	0	100	100	0	100	100	100	100	100	100	100	100	100	102.427	100	100	100	100	0	89.4466
CR14	100	0	0	100	100	100	100	100	100	100	100	108.117	0	100	100	100	100	0	0	100	0	100	0	0	0	0	0	0	0	0	53.6039	* Program had to be eneded after 9 weeks due to Christmans.
CR15	100	100	100	100	100	100	100	100	93.3333	100	100	88.2353	88.2353	0	100	91.8919	100	100	100	100	100	0	100	100	100	100	105.263	100	100	100	92.232
CR16	100	100	100	100	100	100	102.848	100	94.1176	100	100	100	100	100	0	100	100	100	100	106.72	100	100	100	100	100	100	100	85	105	100	96.4562
CR17	0	100	0	90.625	100	114.286	89.372	0	100	100	88.1188	96	102.691	0	102.308	102.147	103.442	97.3742	100	100	100	100	100	100	100	100	100	100	100	100	86.2121
CR18	100	100	70.0855	104.651	112.353	105.882	100	97.8378	100	105.108	100	100	100	100	104.098	100	100	109.836	106.522	100	103.704	100	101.455	88.345	0	103.196	0	106.574	100	100	93.9882
CR19	100	131.25	100	100	100	100	104.464	100	100	107.576	100	0	100	100	0	100	103.846	0	110.738	94.6309	106.944	100	100	0	99.3711	100	100	100	100	0	85.294
CR22	100	100	100	100	100	100	100	100	100	100	0	0	100	100	100	100	100	0	100	100	0	0	0	0	0	100	100	100	100	100	73.3333
CR23	100	148.75	123.718	0	100.364	98.5507	94.0397	107.317	91.5771	92.7536	100	100	95.5801	98.2036	100	0	100	106.311	102.863	100	0	0	0	0	0	0	0	0	0	0	62.0009	* Removed from study due to CV related adverse event.
CR25	100	100	125	100	100	100	102.564	100	100	105.729	100	100	100	97.6331	97.2973	117.318	100	0	100	100	100	100	100	100	95.3069	100	104.167	103.716	77.1574	100	97.5296
CR20	100	0	0	0	0	0	0	0	0	0	0	0	0	0	0	0	0	0	0	0	0	0	0	0	0	0	0	0	0	0	3.33333	*Dropped out due to caretaker responsiblities/scheduling issues.
CR21	100	100	100	106.667	56.7164	100	136	84.6154	100	100	109.22	100	83.3333	108.197	78.75	86.8852	100	100	100	104.478	100	100	102.928	129.73	0	50	130	100	100	87.8788	95.1799
CR26	100	77.2727	100	100	120.37	98.4127	100	114.286	111.29	98.4314	100	82.2222	0	93.5897	54.4444	101.773	98.3471	97.0486	97.4555	138.542	113.158	95.406	99.4898	0	93.6224	102.253	99.0099	81.5367	45.4545	100	90.4472
CR24	0	0	0	0	0	0	0	0	0	0	0	0	0	0	0	0	0	0	0	0	0	0	0	0	0	0	0	0	0	0	0	* Dropped out after baseline due to not feeling well and family issues.
CR27	100	113.684	100	100	100	100	113.043	100	106.25	100	100	102.89	117.007	100	100	100	100.569	106.29	100	100	100	95	102.632	98.25	110.256	100	100	100	100	100	102.196

## Sheet: Attendance
Week #	Week 1			Week 2			Week 3			Week 4			Week 5			Week 6			Week 7			Week 8			Week 9			Week 10			Make Ups
PT id/ Session #	1	2	3	1	2	3	1	2	3	1	2	3	1	2	3	1	2	3	1	2	3	1	2	3	1	2	3	1	2	3	1	2	3	4	5	TOAL SESSIONS	TOTAL IN-PERSON	TOTAL VIRTUAL	RDI TOTAL	RDI In-Person	RDI Virtual
CR163	In-Person	In-Person	Virtual	In-Person	In-Person	Virtual	In-Person	In-Person	Virtual	In-person	In-person	Virtual	In-Person	in-person	Virtual	In-Person	Virtual	Virtual	In-Person	In-Person	Virtual	In-Person	In-Person	Virtual	In-Person	Virtual	Virtual	Virtual	In-person	virtual	0	0	0	0	0	30	17	13	1	0.85	1.3
CR383	In-Person	In person	MISSED	In person	In person	Online	In-Person	In-person	Online	In Person	in person	virtual	In-Person	In-Person	virtual	in-person	In-Person	Virtual	in person	in person	Virtual	in person	in person	virtual	in person	in person	virtual	In-Person	in-person	virtual	virtual	0	0	0	0	30	20	10	1	1	1
CR72	In-Person	In-Person	Virtual	In-person	virtual	virtual	In-Person	In-Person	Virtual	In person	Virtual	Virtual	In-Person	In-Person	Virtual	in-person	Virtual	Virtual	In-Person	In-Person	Virtual	In-Person	In-person	Virtual	In-person	in-person	Virtual	in-person	In-person	Virtual	0	0	0	0	0	30	17	13	1	0.85	1.3
CR386	In-Person	In-Person	Virtual	In Person	In-Person	Virtual	In-Person	In-Person	Virtual	In-Person	In-Person	Virtual	In-Person	In-Person	Virtual	In-Person	in-person	Virtual	In-Person	In-person	Virtual	In-Person	In-Person	Virtual	MISSED	In-Person	Virtual	In-Person	In-Person	Virtual	0	0	0	0	0	29	19	10	0.966667	0.95	1
CR149	In-Person	In-Person	Virtual	In Person	In-Person	Virtual	In-Person	In-Person	Virtual	In-Person	In-Person	Virtual	In-Person	In-Person	Virtual	In-Person	in-person	Virtual	In-Person	In-person	Virtual	In-Person	In-Person	Virtual	MISSED	In-Person	Virtual	0	0	0	0	0	0	0	0	27	14	13	0.9	0.7	1.3	* Participant went on vacation during last week of program.
CR6	In-Person	In Person	Virtual	In-Person	in-person	Virtual	in-person	In-Person	Virtual	MISSED	In-Person	Virtual	In-person	In-Person	Virtual	MISSED	In-Person	Virtual	In-Person	In-Person	Virtual	In-Person	In-person	Virtual	In-Person	In-Person	Virtual	In-Person	In-Person	Virtual	Virtual	Virtual	0	0	0	30	18	12	1	0.9	1.2
CR7	In-Person	In-Person	Virtual	In-Person	virtual	Virtual	In-person	In-Person	Virtual	MISSED	Virtual	Virtual	In-Person	In-Person	Virtual	In-Person	In-Person	Virtual	In-Person	In-Person	Virtual	In-Person	In-Person	Virtual	VIrtual	In-Person	Virtual	In-Person	In-Person	Virtual	0	0	0	0	0	29	16	13	0.966667	0.8	1.3
CR8	In-Person	In-Person	VIrtual	In-Person	In-person	Virtual	in-person	In-Person	Virtual	MISSED	In-person	Virtual	MISSED	MISSED	Virtual	MISSED	In-Person	Virtual	In-person	In-Person	Virtual	In-Person	In-person	Virtual	In-person	In-Person	Virtual	In-Person	In-Person	Virtual	Virtual	Virtual	Virtual	Virtual	0	30	16	14	1	0.8	1.4
CR9	In-Person	In-person	MISSED	In person	In person	MISSED	In person	Virtual	Virtual	In person	In person	Virtual	In person	In person	Virtual	In person	In person	Virtual	In person	In person	Virtual	In person	In person	Virtual	Virtual	Virtual	MISSED	In person	In person	Virtual	0	0	0	0	0	27	17	10	0.9	0.85	1
CR10	In-Person	In-Person	Virtual	Missed	In person	Virtual	In-Person	In-Person	MISSED	In-Person	In-person	virtual	In person	In person	Virtual	In person	In-person	MISSED	In-person	In-person	Virtual	In-Person	In-Person	Virtual	In-person	Virtual	MISSED	In-person	In person	Virtual	In-Person	Virtual	0	0	0	28	19	9	0.933333	0.95	0.9
CR11	In-Person	In-Person	Virtual	In-Person	In-Person	Virtual	In-Person	In-Person	Virtual	In-Person	In-Person	Virtual	In-Person	In-Person	Missed	In-Person	Virtual	Virtual	In-Person	In-Person	Virtual	Virtual	Virtual	MISSED	In-Person	Virtual	Virtual	In-Person	In-Person	Virtual	0	0	0	0	0	28	16	12	0.933333	0.8	1.2
CR12	In-Person	In-Person	Virtual	In-Person	In-Person	Virtual	In-Person	In-Person	Virtual	In-Person	In-Person	Virtual	In-Person	In-Person	Virtual	In-Person	In-Person	Virtual	Virtual	Virtual	MISSED	In-Person	In-Person	Virtual	Virtual	Virtual	In-Person	0	0	0	0	0	0	0	0	26	15	11	0.866667	0.75	1.1	* Program had to be eneded after 9 weeks due to Christmans.
CR13	in person	in person	virtual	in person	in person	Virtual	In-Person	in person	virtual	in person	virtual	Missed	in person	in person	missed	in person	in person	In Person	Virtual	Virtual	Virtual	virtual	virtual	virtual	in person	virtual	Virtual	virtual	virtual	MISSED	0	0	0	0	0	27	13	14	0.9	0.65	1.4
CR14	In-Person	MISSED	MISSED	In-Person	In-Person	Virtual	In-Person	VIrtual	Virtual	In-Person	In-Person	Virtual	MISSED	Virtual	Virtual	in-person	Virtual	MISSED	MISSED	in-person	MISSED	In-Person	MISSED	MISSED	MISSED	MISSED	MISSED	0	0	0	0	0	0	0	0	16	9	7	0.533333	0.45	0.7	* Program had to be eneded after 9 weeks due to Christmans.
CR15	In-Person	In-Person	Virtual	In-Person	In-Person	Virtual	In-Person	In-Person	Virtual	In-Person	In-Person	Virtual	In-Person	Virtual	Virtual	In-Person	In-Person	Virtual	Virtual	Virtual	Virtual	MISSED	Virtual	Virtual	In-Person	In-Person	Virtual	Virtual	In-Person	Virtual	0	0	0	0	0	29	14	15	0.966667	0.7	1.5
CR16	In-person	In-person	Virtual	In-person	In-person	Virtual	In-Person	In-person	Virtual	In-Person	In-person	Virtual	In-person	In-person	missed	In-person	In-person	Virtual	In-Person	In-Person	Virtual	In-person	In-person	Virtual	In-Person	In-person	Virtual	In-person	In-person	Virtual	In-person	0	0	0	0	30	21	9	1	1.05	0.9
CR17	Missed	In-Person	Missed	In-Person	In-person	Virtual	In-Person	Missed	Virtual	In-Person	In-Person	Virtual	In-Person	Missed	Virtual	In-person	In-Person	Virtual	Virtual	Virtual	Virtual	In-Person	In-Person	Virtual	In-Person	In-Person	Virtual	In-Person	In-Person	Virtual	0	0	0	0	0	26	15	11	0.866667	0.75	1.1
CR18	In-Person	In-Person	Virtual	In-Person	In-Person	Virtual	In-Person	In-Person	Virtual	In-Person	In-Person	Virtual	In-Person	In-Person	Virtual	In-Person	In-Person	Virtual	In-Person	In-Person	Virtual	In-Person	In-Person	Virtual	Missed	In-Person	Virtual	In-Person	In-Person	Virtual	0	0	0	0	0	29	19	10	0.966667	0.95	1
CR19	in-person	In person	Virtual	In Person	In-Person	Virtual	In person	In-Person	Virtual	in-person	In-Person	MISSED	In person	In person	Missed	In-Person	in-person	Missed	In person	in person	Virtual	In-Person	in-person	MISSED	In-Person	In-Person	Virtual	In-Person	In-person	MISSED	0	0	0	0	0	25	20	5	0.833333	1	0.5
CR22	In-Person	In-Person	Virtual	In-Person	In-Person	Virtual	In-Person	In-Person	Virtual	In-Person	Missed	Missed	In-Person	In-Person	Virtual	In-Person	In-Person	Missed	In-Person	In-Person	Missed	Missed	In-Person	Missed	Missed	In-Person	Virtual	In-Person	In-Person	Virtual	0	0	0	0	0	23	17	6	0.766667	0.85	0.6
CR23	In-person	In-person	Virtual	Missed	In-person	Virtual	In-person	In-person	Virtual	In-person	In-person	Virtual	In-person	In-person	Virtual	Missed	Virtual	Virtual	In-person	In-person	Missed	0	0	0	0	0	0	0	0	0	0	0	0	0	0	18	11	7	0.6	0.55	0.7	* Removed from study due to CV related adverse event.
CR25	In-Person	In-Person	Virtual	In-Person	In-Person	Virtual	In-Person	In-Person	Virtual	In-Person	In-Person	Virtual	In-Person	In-Person	Virtual	In-Person	In-Person	Missed	In-Person	In-Person	Virtual	In-person	In-Person	Virtual	In-Person	In-Person	Virtual	In-Person	Virtual	Virtual	Virtual	0	0	0	0	30	19	11	1	0.95	1.1
CR20	In-Person	0	0	0	0	0	0	0	0	0	0	0	0	0	0	0	0	0	0	0	0	0	0	0	0	0	0	0	0	0	0	0	0	0	0	1	1	0	0.0333333	0.05	0	*Participant dropped out due to caretaker responsiblities/scheduling issues.
CR21	In-person	In-Person	Virtual	In-person	In-person	Virtual	In-person	In-person	Virtual	In-person	In-person	Virtual	In-person	In-person	Virtual	In-person	Virtual	Virtual	Virtual	In-person	Virtual	In-person	In-person	Virtual	MISSED	Virtual	Virtual	Virtual	Virtual	Virtual	0	0	0	0	0	29	14	15	0.966667	0.7	1.5
CR26	In-Person	In-Person	Virtual	In-Person	In-Person	Virtual	In-Person	In-Person	Virtual	In-Person	In-Person	Virtual	Missed	In-Person	Virtual	In-Person	In-Person	Virtual	In-Person	In-Person	Virtual	In-Person	In-Person	MISSED	In-Person	In-Person	Virtual	In-Person	In-Person	Virtual	In-Person	Virtual	0	0	0	30	20	10	1	1	1
CR24																															0	0	0	0	0	0	0	0	0	0	0	* Dropped out after baseline due to not feeling well and family issues.
CR27	In-person	in person	Virtual	In-Person	In-Person	Virtual	In-Person	In-Person	Virtual	In-Person	In-Person	Virtual	In-Person	In-Person	Virtual	In-Person	In-Person	Virtual	In-Person	In-Person	Virtual	In-person	In-Person	Virtual	In-Person	In-Person	In-Person	In-Person	In-Person	Virtual	0	0	0	0	0	30	21	9	1	1.05	0.9

## Sheet: Reasons for missed and modified
Total	CR163	CR383	CR72	CR386	CR149	CR6	CR7	CR8	CR9	CR10	CR11	CR12	CR13	CR14	CR15	CR16	CR17	CR18	CR19	CR22	CR23	CR25	CR20	CR21	CR26	CR24	CR27
Missed Session
																												TOTAL
Vacation	0	0	0	0	3	0	0	0	1	0	2	1	0	0	0	0	0	0	0	0	0	1	0	0	0	0	0	8
Fatigue	0	0	0	0	0	0	0	0	0	0	0	0	0	2	0	0	1	1	0	0	0	2	0	0	0	0	0	6
Injury	0	0	0	0	0	0	0	0	0	1	0	0	0	0	0	0	0	1	0	0	1	0	0	1	0	0	0	3
Treatment Rel pain	0	0	0	0	0	0	0	0	0	0	0	0	0	0	0	0	0	0	0	0	0	0	0	0	0	0	0	0
Nausea	0	0	0	0	0	0	0	0	0	0	0	0	0	3	0	0	0	0	0	0	0	0	0	0	0	0	0	3
General illness	0	0	0	0	0	0	0	2	0	1	0	0	0	3	1	0	1	0	0	0	1	0	0	0	0	0	0	9
Conflicting appointments	0	0	0	0	0	0	0	0	0	0	0	0	0	4	0	0	1	0	2	1	0	0	0	0	0	0	0	8
General Pain	0	0	0	0	0	0	0	0	0	0	0	0	0	0	0	0	0	0	0	0	0	0	0	0	0	0	0	0
Other	0	1	0	1	0	2	1	2	1	0	0	3	0	4	1	0	1	2	2	1	1	1	0	0	1	0	0	24
Not Recorded	0	0	0	0	0	0	0	0	0	0	0	0	0	0	0	0	0	0	0	0	0	0	0	0	0	0	0	0
Personal	0	0	0	0	0	0	0	0	0	2	0	0	1	2	0	1	1	0	1	5	0	0	0	0	1	0	0	13
Withdrew	0	0	0	0	0	0	0	0	0	0	0	0	0	0	0	0	0	0	0	0	0	0	0	0	0	0	0	0
Dose Modification/Session Termination
Modification Type																												TOTAL
Sets	0	2	1	0	0	0	0	1	0	0	0	0	1	0	0	0	0	2	0	0	0	0	0	0	2	0	0	7
Reps	0	9	0	0	0	0	1	0	0	0	0	0	3	0	0	0	2	2	0	0	0	1	0	0	1	0	0	18
Weight	0	7	0	0	8	0	2	1	0	0	0	0	3	0	1	0	1	2	2	0	0	1	0	1	1	0	2	28
Exercise selection	0	0	0	0	0	0	1	0	0	0	0	0	3	0	2	0	0	1	0	0	0	2	0	1	0	0	0	9
Exercise removal	0	0	0	0	0	0	0	0	0	0	0	0	0	0	0	1	0	1	0	0	0	1	0	0	1	0	0	3
Modification Reason																												TOTAL
Fatigue	0	0	1	0	1	0	1	1	0	0	0	0	0	0	0	0	1	1	0	0	0	2	0	0	0	0	0	8
Nausea	0	0	1	0	0	0	0	0	0	0	0	0	0	0	0	0	0	0	0	0	0	0	0	0	0	0	0	1
Range of motion	0	0	0	0	0	0	0	0	0	0	0	0	0	0	0	0	0	0	0	0	0	0	0	0	0	0	0	0
Upper extremity pain	0	0	0	0	0	0	1	0	0	0	0	0	0	0	0	0	2	0	1	0	0	0	0	2	0	0	0	4
Lower extremity pain	0	0	0	0	0	0	0	0	0	0	0	0	0	0	0	0	0	0	0	0	0	0	0	2	0	0	0	0
Dizziness	0	0	1	0	0	0	0	0	0	0	0	0	0	0	0	0	0	0	0	0	0	0	0	0	1	0	0	1
Gastrointestinal related	0	0	0	0	0	0	0	0	0	0	0	0	0	0	0	1	0	0	0	0	0	0	0	0	0	0	0	1
Headache	0	0	0	0	0	0	0	0	0	0	0	0	0	0	0	0	0	0	0	0	0	0	0	0	0	0	0	0
Lymphedema flare-up	0	0	0	0	0	0	0	0	0	0	0	0	0	0	0	0	0	0	0	0	0	0	0	0	0	0	0	0
Treatment related pain	0	0	0	0	0	0	0	0	0	0	0	0	0	0	0	0	0	0	0	0	0	0	0	0	0	0	0	0
Lower body bone pain	0	0	0	0	0	0	0	0	0	0	0	0	0	0	2	0	0	0	1	0	0	0	0	0	0	0	0	3
Upper body bone pain	0	0	0	0	0	0	0	0	0	0	0	0	0	0	0	0	0	0	0	0	0	0	0	0	0	0	0	0
Other	0	1	0	0	7	0	0	0	0	0	0	0	0	0	1	0	1	2	2	1	1	1	0	0	1	0	0	17
Not Recorded	0	0	0	0	0	0	0	0	0	0	0	0	0	0	0	0	0	0	0	0	0	0	0	0	0	0	0	0

## Sheet: CR163
WEEK 1																					WEEK 2																					WEEK 3
Session 1							Session 2							Session 3							Session 1							Session 2							Session 3							Session 1							Session 2
Date	2024-01-29	Location (In-Person or Virtual)	In-Person				Date	2024-01-31	Location (In-Person or Virtual)	In-Person				Date	2024-02-02	Location (In-Person or Virtual)	Virtual				Date	2024-02-05	Location	In-Person				Date	2024-02-07	Location	In-Person				Date	2024-02-09	Location	Virtual				Date	2024-02-12	Location	In-Person				Date
Exercise	Sets	Reps	Weight	Exercise Volume			Exercise	Sets	Reps	Weight	Exercise Volume			Exercise	Sets	Reps	Weight	Exercise Volume			Exercise	Sets	Reps	Weight	Exercise Volume			Exercise	Sets	Reps	Weight	Exercise Volume			Exercise	Sets	Reps	Weight	Exercise Volume			Exercise	Sets	Reps	Weight	Exercise Volume			Exercise
KB RDL	2	12	15	360			KB RDL	2	12	25	600			KB RDL	2	12	25	600			KB RDL	3	12	25	900			KB RDL	3	12	25	900			KB RDL	3	12	25	900			KB RDL	3	12	25	900			KB RDL
KB Step Up	2	12	10	240			KB Step Up	2	12	12	288			KB Step Up	2	12	12	288			KB Step Up	3	12	15	540			KB Step Up	3	12	15	540			KB Step Up	3	12	12	432			KB Step Up	3	12	15	540			KB Step Up
DB Bench Press	2	12	40	960			KB Row	2	12	35	840			KB Row	2	12	35	840			SA KB Row	3	12	35	1260			SA KB Row	3	12	35	1260			KB Row	3	12	35	1260			SA KB Row	3	12	35	1260			KB Row
DB Row	2	12	40	960			DB Shoulder Press	2	12	30	720			DB Shoulder Press	2	12	30	720			DB Shoulder Press	3	12	30	1080			DB Shoulder Press	3	12	30	1080			DB Shoulder Press	3	12	30	1080			DB Shoulder Press	3	12	30	1080			DB Shoulder Press
DB Shoulder Press	2	12	30	720			DB Bench Press	2	12	70	1680			Chest Press (total body trainer)	2	12	0	0			DB Bench Press	3	12	50	1800			DB Bench Press	3	12	50	1800			Chest Press (total body trainer)	3	12	0	0			DB Bench Press	3	12	50	1800			Chest Press (total body trainer)
Pallof Press	2	12	0	0			Exercise 6	2	12	0	0			Captains Chair Leg Raises	2	12	0	0			Leg Raises	3	12	0	0			Leg Raises	3	12	0	0			Captains Chair Leg Raises	3	12	0	0			Leg Raises	3	12	0	0			Captains Chair Leg Raises
				0							0							0							0							0							0							0
				0							0							0							0							0							0							0
			Session Volume	3240						Session Volume	4128						Session Volume	2448						Session Volume	5580						Session Volume	5580						Session Volume	3672						Session Volume	5580
Completed Exercise Dose																					Completed Exercise Dose																					Completed Exercise Dose
Exercise	Sets	Reps	Weight	Exercise Volume	RDI		Exercise	Sets	Reps	Weight	Exercise Volume	RDI		Exercise	Sets	Reps	Weight	Exercise Volume	RDI		Exercise	Sets	Reps	Weight	Exercise Volume	RDI		Exercise	Sets	Reps	Weight	Exercise Volume	RDI		Exercise	Sets	Reps	Weight	Exercise Volume	RDI		Exercise	Sets	Reps	Weight	Exercise Volume	RDI		Exercise
KB RDL	2	12	15	360	1		KB RDL	2	12	25	600	1		KB RDL	2	12	25	600	1		KB RDL	3	12	25	900	1		KB RDL	3	12	25	900	1		KB RDL	3	12	25	900	1		KB RDL	3	12	35	1260	1.4		KB RDL
KB Step Up	2	12	10	240	1		KB Step Up	2	12	12	288	1		KB Step Up	2	12	12	288	1		KB Step Up	3	12	15	540	1		KB Step Up	3	12	15	540	1		KB Step Up	3	12	12	432	1		KB Step Up	3	12	30	1080	2		KB Step Up
DB Bench Press	2	12	40	960	1		KB Row	2	12	35	840	1		KB Row	2	12	35	840	1		SA KB Row	3	12	35	1260	1		SA KB Row	3	12	35	1260	1		KB Row	3	12	35	1260	1		SA KB Row	3	12	35	1260	1		SA KB Row
DB Row	2	12	40	960	1		DB Shoulder Press	2	12	30	720	1		DB Shoulder Press	2	12	30	720	1		DB Shoulder Press	3	12	30	1080	1		DB Shoulder Press	3	12	30	1080	1		DB Shoulder Press	3	12	30	1080	1		DB Shoulder Press	3	12	15	540	0.5		DB Shoulder Press
DB Shoulder Press	2	12	30	720	1		DB Bench Press	2	12	70	1680	1		Chest Press (total body trainer)	2	12	0	0	#DIV/0!		DB Bench Press	3	12	50	1800	1		DB Bench Press	3	12	50	1800	1		Chest Press (total body trainer)	3	12	0	0	#DIV/0!		DB Bench Press	3	12	70	2520	1.4		Chest Press (total body trainer)
Pallof Press	2	12	0	0	#DIV/0!		Exercise 6	2	12	0	0	#DIV/0!		Captains Chair Leg Raises	2	12	0	0	#DIV/0!		Leg Raises	3	12	0	0	#DIV/0!		Leg Raises	3	12	0	0	#DIV/0!		Captains Chair Leg Raises	3	12	0	0	#DIV/0!		Leg Raises	3	12	0	0	#DIV/0!		Leg Raises
			Session Volume	3240	1					Session Volume	4128	1					Session Volume	2448	1					Session Volume	5580	1					Session Volume	5580	1					Session Volume	3672	1					Session Volume	6660	1.19355
Missed Session	Enter "1" if yes	Notes					Missed Session	Enter "1" if yes	Notes					Missed Session	Enter "1" if yes	Notes					Missed Session	Enter "1" if yes	Notes					Missed Session	Enter "1" if yes	Notes					Missed Session	Enter "1" if yes	Notes					Missed Session	Enter "1" if yes	Notes					Missed Session
Vacation							Vacation							Vacation							Vacation							Vacation							Vacation							Vacation							Vacation
Fatigue							Fatigue							Fatigue							Fatigue							Fatigue							Fatigue							Fatigue							Fatigue
Injury							Injury							Injury							Injury							Injury							Injury							Injury							Injury
Treatment Rel pain							Treatment Rel pain							Treatment Rel pain							Treatment Rel pain							Treatment Rel pain							Treatment Rel pain							Treatment Rel pain							Treatment Rel pain
Nausea							Nausea							Nausea							Nausea							Nausea							Nausea							Nausea							Nausea
General illness							General illness							General illness							General illness							General illness							General illness							General illness							General illness
Conflicting appointments							Conflicting appointments							Conflicting appointments							Conflicting appointments							Conflicting appointments							Conflicting appointments							Conflicting appointments							Conflicting appointments
General Pain							General Pain							General Pain							General Pain							General Pain							General Pain							General Pain							General Pain
Other							Other							Other							Other							Other							Other							Other							Other
Not Recorded							Not Recorded							Not Recorded							Not Recorded							Not Recorded							Not Recorded							Not Recorded							Not Recorded
Personal							Personal							Personal							Personal							Personal							Personal							Personal							Personal
Withdrew							Withdrew							Withdrew							Withdrew							Withdrew							Withdrew							Withdrew							Withdrew
Dose Modification/Session Termination							Dose Modification/Session Termination							Dose Modification/Session Termination							Dose Modification/Session Termination							Dose Modification/Session Termination							Dose Modification/Session Termination							Dose Modification/Session Termination							Dose Modification/Session Termination
Modification Type							Modification Type							Modification Type							Modification Type							Modification Type							Modification Type							Modification Type							Modification Type
Sets							Sets							Sets							Sets							Sets							Sets							Sets							Sets
Reps							Reps							Reps							Reps							Reps							Reps							Reps							Reps
Weight							Weight							Weight							Weight							Weight							Weight							Weight							Weight
Exercise selection							Exercise selection							Exercise selection							Exercise selection							Exercise selection							Exercise selection							Exercise selection							Exercise selection
Exercise removal							Exercise removal							Exercise removal							Exercise removal							Exercise removal							Exercise removal							Exercise removal							Exercise removal
Modification Reason							Modification Reason							Modification Reason							Modification Reason							Modification Reason							Modification Reason							Modification Reason							Modification Reason
Fatigue							Fatigue							Fatigue							Fatigue							Fatigue							Fatigue							Fatigue							Fatigue
Nausea							Nausea							Nausea							Nausea							Nausea							Nausea							Nausea							Nausea
Range of motion							Range of motion							Range of motion							Range of motion							Range of motion							Range of motion							Range of motion							Range of motion
Upper extremity pain							Upper extremity pain							Upper extremity pain							Upper extremity pain							Upper extremity pain							Upper extremity pain							Upper extremity pain							Upper extremity pain
Lower extremity pain							Lower extremity pain							Lower extremity pain							Lower extremity pain							Lower extremity pain							Lower extremity pain							Lower extremity pain							Lower extremity pain
Dizziness							Dizziness							Dizziness							Dizziness							Dizziness							Dizziness							Dizziness							Dizziness
Gastrointestinal related							Gastrointestinal related							Gastrointestinal related							Gastrointestinal related							Gastrointestinal related							Gastrointestinal related							Gastrointestinal related							Gastrointestinal related
Headache							Headache							Headache							Headache							Headache							Headache							Headache							Headache
Lymphedema flare-up							Lymphedema flare-up							Lymphedema flare-up							Lymphedema flare-up							Lymphedema flare-up							Lymphedema flare-up							Lymphedema flare-up							Lymphedema flare-up
Treatment related pain							Treatment related pain							Treatment related pain							Treatment related pain							Treatment related pain							Treatment related pain							Treatment related pain							Treatment related pain
Lower body bone pain							Lower body bone pain							Lower body bone pain							Lower body bone pain							Lower body bone pain							Lower body bone pain							Lower body bone pain							Lower body bone pain
Upper body bone pain							Upper body bone pain							Upper body bone pain							Upper body bone pain							Upper body bone pain							Upper body bone pain							Upper body bone pain							Upper body bone pain
Other							Other							Other							Other							Other							Other							Other							Other
Not Recorded							Not Recorded							Not Recorded							Not Recorded							Not Recorded							Not Recorded							Not Recorded							Not Recorded
[truncated: 190 more columns]

## Sheet: CR383
WEEK 1																					WEEK 2																					WEEK 3
Session 1							Session 2							Session 3							Session 1							Session 2							Session 3							Session 1							Session 2
Date	2024-02-05	Location (In-Person or Virtual)	In-Person				Date	2024-02-07	Location (In-Person or Virtual)	In person				Date	2024-02-09	Location (In-Person or Virtual)	MISSED				Date	2024-02-12	Location (In-Person or Virtual)	In person				Date	2024-02-14	Location (In-Person or Virtual)	In person				Date	2024-02-16	Location (In-Person or Virtual)	Online				Date	2024-02-19	Location (In-Person or Virtual)	In-Person				Date
Exercise	Sets	Reps	Weight	Exercise Volume			Exercise	Sets	Reps	Weight	Exercise Volume			Exercise	Sets	Reps	Weight	Exercise Volume			Exercise	Sets	Reps	Weight	Exercise Volume			Exercise	Sets	Reps	Weight	Exercise Volume			Exercise	Sets	Reps	Weight	Exercise Volume			Exercise	Sets	Reps	Weight	Exercise Volume			Exercise
DB rdls	2	12	15	360			Kb RDLs	2	12	20	480			Kb RDLs	2	12	20	480			Kb RDLs	3	12	20	720			Kb RDLs	3	12	20	720			Kb RDLs	3	12	20	720			RDL	3	12	20	720			RDL
Sit to stand squats	2	12	15	360			sit to stand squats	2	12	20	480			sit to stand squats	2	12	20	480			sit to stand squats	3	12	20	720			sit to stand squats	3	12	20	720			sit to stand squats	3	12	20	720			sit to stand squats	3	12	25	900			Sit to stand quats
bent over rows	2	12	20	480			bent over row	2	12	20	480			bent over row	2	12	20	480			bent over row	3	12	20	720			bent over row	3	12	20	720			bent over row	3	12	20	720			bent over row	3	12	20	720			Shoulder press
Shoulder	2	12	15	360			dumbell shoulder press	2	12	15	360			dumbell shoulder press	2	12	15	360			dumbell shoulder press	3	12	15	540			dumbell shoulder press	3	12	15	540			dumbell shoulder press	3	12	15	540			dumbell shoulder press	3	12	15	540			bent over row
incline push up	2	12	0	0			incline pushups	2	12		0			incline pushups	2	12		0			incline pushups	3	12	0	0			incline pushups	3	12	0	0			incline pushups	3	12		0			incline pushups	3	12		0			incline pushups
pallof press	2	12	0	0			standing weighted march	2	12	20	480			standing weighted march	2	12	20	480			standing weighted march	3	12	20	720			standing weighted march	3	12	20	720			standing weighted march	3	12	20	720			standing weighted march	3	12	25	900			standing weighted march
				0							0							0							0							0							0							0
				0							0							0							0							0							0							0
			Session Volume	1560						Session Volume	2280						Session Volume	2280						Session Volume	3420						Session Volume	3420						Session Volume	3420						Session Volume	3780
Completed Exercise Dose														Completed Exercise Dose							Completed Exercise Dose																					Completed Exercise Dose
Exercise	Sets	Reps	Weight	Exercise Volume	RDI		Exercise	Sets	Reps	Weight	Exercise Volume	RDI		Exercise	Sets	Reps	Weight	Exercise Volume	RDI		Exercise	Sets	Reps	Weight	Exercise Volume	RDI		Exercise	Sets	Reps	Weight	Exercise Volume	RDI		Exercise	Sets	Reps	Weight	Exercise Volume	RDI		Exercise	Sets	Reps	Weight	Exercise Volume	RDI		Exercise
DB rdls	2	12	15	360	1		Kb RDLs	2	12	20	480	1		Kb RDLs	3	12		0	0		Kb RDLs	3	12	20	720	1		Kb RDLs	3	12	20	720	1		Kb RDLs	3	12	20	720	1		RDL	3	12	25	900	1.25		RDL
Sit to stand squats	2	12	15	360	1		sit to stand squats	2	12	20	480	1		sit to stand squats	3	12		0	0		sit to stand squats	3	12	20	720	1		sit to stand squats	3	12	20	720	1		sit to stand squats	3	12	20	720	1		sit to stand squats	3	12	25	900	1		Sit to stand quats
bent over rows	2	12	20	480	1		bent over row	2	12	20	480	1		bent over row	3	12		0	0		bent over row	3	12	20	720	1		bent over row	3	12	20	720	1		bent over row	3	12	15	540	0.75		bent over row	3	12	20	720	1		Shoulder press
Shoulder	2	12	15	360	1		dumbell shoulder press	2	12	15	360	1		dumbell shoulder press	3	12		0	0		dumbell shoulder press	3	12	15	540	1		dumbell shoulder press	3	12	15	540	1		dumbell shoulder press	3	12	15	540	1		dumbell shoulder press	3	12	15	540	1		bent over row
incline push up	2	12	0	0	#DIV/0!		incline pushups	2	12	0	0	#DIV/0!		incline pushups	3	12		0	#DIV/0!		incline pushups	3	12	0	0	#DIV/0!		incline pushups	3	12	0	0	#DIV/0!		incline pushups	3	12	0	0	#DIV/0!		incline pushups	3	12	0	0	#DIV/0!		incline pushups
pallof press	2	12	0	0	#DIV/0!		standing weighted march	2	12	20	480	1		standing weighted march	3	12		0	0		standing weighted march	3	12	20	720	1		standing weighted march	3	12	20	720	1		standing weighted march	3	12	25	900	1.25		standing weighted march	3	12	25	900	1		standing weighted march
			Session Volume	1560	1					Session Volume	2280	1					Session Volume	0	0					Session Volume	3420	1					Session Volume	3420	1					Session Volume	3420	1					Session Volume	3960	1.04762
Missed Session	Enter "1" if yes	Notes					Missed Session	Enter "1" if yes	Notes					Missed Session	Enter "1" if yes	Notes					Missed Session	Enter "1" if yes	Notes					Missed Session	Enter "1" if yes	Notes					Missed Session	Enter "1" if yes	Notes					Missed Session	Enter "1" if yes	Notes					Missed Session
Vacation							Vacation							Vacation							Vacation							Vacation							Vacation							Vacation							Vacation
Fatigue							Fatigue							Fatigue							Fatigue							Fatigue							Fatigue							Fatigue							Fatigue
Injury							Injury							Injury							Injury							Injury							Injury							Injury							Injury
Treatment Rel pain							Treatment Rel pain							Treatment Rel pain							Treatment Rel pain							Treatment Rel pain							Treatment Rel pain							Treatment Rel pain							Treatment Rel pain
Nausea							Nausea							Nausea							Nausea							Nausea							Nausea							Nausea							Nausea
General illness							General illness							General illness							General illness							General illness							General illness							General illness							General illness
Conflicting appointments							Conflicting appointments							Conflicting appointments							Conflicting appointments							Conflicting appointments							Conflicting appointments							Conflicting appointments							Conflicting appointments
General Pain							General Pain							General Pain							General Pain							General Pain							General Pain							General Pain							General Pain
Other							Other							Other	1	Missed due to soreness from muscle biopsy.					Other							Other							Other							Other							Other
Not Recorded							Not Recorded							Not Recorded							Not Recorded							Not Recorded							Not Recorded							Not Recorded							Not Recorded
Personal							Personal							Personal							Personal							Personal							Personal							Personal							Personal
Withdrew							Withdrew							Withdrew							Withdrew							Withdrew							Withdrew							Withdrew							Withdrew
Dose Modification/Session Termination							Dose Modification/Session Termination							Dose Modification/Session Termination							Dose Modification/Session Termination							Dose Modification/Session Termination							Dose Modification/Session Termination							Dose Modification/Session Termination							Dose Modification/Session Termination
Modification Type							Modification Type							Modification Type							Modification Type							Modification Type							Modification Type							Modification Type							Modification Type
Sets							Sets							Sets							Sets							Sets							Sets							Sets							Sets
Reps							Reps							Reps							Reps							Reps							Reps							Reps							Reps
Weight							Weight							Weight							Weight							Weight							Weight							Weight	1						Weight
Exercise selection							Exercise selection							Exercise selection							Exercise selection							Exercise selection							Exercise selection							Exercise selection							Exercise selection
Exercise removal							Exercise removal							Exercise removal							Exercise removal							Exercise removal							Exercise removal							Exercise removal							Exercise removal
Modification Reason							Modification Reason							Modification Reason							Modification Reason							Modification Reason							Modification Reason							Modification Reason							Modification Reason
Fatigue							Fatigue							Fatigue							Fatigue							Fatigue							Fatigue							Fatigue							Fatigue
Nausea							Nausea							Nausea							Nausea							Nausea							Nausea							Nausea							Nausea
Range of motion							Range of motion							Range of motion							Range of motion							Range of motion							Range of motion							Range of motion							Range of motion
Upper extremity pain							Upper extremity pain							Upper extremity pain							Upper extremity pain							Upper extremity pain							Upper extremity pain							Upper extremity pain							Upper extremity pain
Lower extremity pain							Lower extremity pain							Lower extremity pain							Lower extremity pain							Lower extremity pain							Lower extremity pain							Lower extremity pain							Lower extremity pain
Dizziness							Dizziness							Dizziness							Dizziness							Dizziness							Dizziness							Dizziness							Dizziness
Gastrointestinal related							Gastrointestinal related							Gastrointestinal related							Gastrointestinal related							Gastrointestinal related							Gastrointestinal related							Gastrointestinal related							Gastrointestinal related
Headache							Headache							Headache							Headache							Headache							Headache							Headache							Headache
Lymphedema flare-up							Lymphedema flare-up							Lymphedema flare-up							Lymphedema flare-up							Lymphedema flare-up							Lymphedema flare-up							Lymphedema flare-up							Lymphedema flare-up
Treatment related pain							Treatment related pain							Treatment related pain							Treatment related pain							Treatment related pain							Treatment related pain							Treatment related pain							Treatment related pain
Lower body bone pain							Lower body bone pain							Lower body bone pain							Lower body bone pain							Lower body bone pain							Lower body bone pain							Lower body bone pain							Lower body bone pain
Upper body bone pain							Upper body bone pain							Upper body bone pain							Upper body bone pain							Upper body bone pain							Upper body bone pain							Upper body bone pain							Upper body bone pain
Other							Other							Other							Other							Other							Other							Other							Other
Not Recorded							Not Recorded							Not Recorded							Not Recorded							Not Recorded							Not Recorded							Not Recorded							Not Recorded
[truncated: 211 more columns]

## Sheet: CR72
WEEK 1																					WEEK 2																					WEEK 3
Session 1							Session 2							Session 3							Session 1							Session 2							Session 3							Session 1							Session 2
Date	2024-02-19	Location (In-Person or Virtual)	In-Person				Date	2024-02-21	Location (In-Person or Virtual)	In-Person				Date	2024-02-23	Location (In-Person or Virtual)	Virtual				Date	2024-02-26	Location (In-Person or Virtual)	In-person				Date	2024-02-29	Location (In-Person or Virtual)	virtual				Date	2024-03-01	Location (In-Person or Virtual)	virtual				Date	2024-03-04	Location (In-Person or Virtual)	In-Person				Date
Exercise	Sets	Reps	Weight	Exercise Volume			Exercise	Sets	Reps	Weight	Exercise Volume			Exercise	Sets	Reps	Weight	Exercise Volume			Exercise	Sets	Reps	Weight	Exercise Volume			Exercise	Sets	Reps	Weight	Exercise Volume			Exercise	Sets	Reps	Weight	Exercise Volume			Exercise	Sets	Reps	Weight	Exercise Volume			Exercise
KB RDL	2	12	15	360			KB RDL	2	12	12	288			KB RDL	2	12	12	288			KB RDL	3	12	25	900			KB RDL	3	12	25	900			KB RDL	3	12	25	900			KB RDL	3	12	25	900			KB RDL
KB Squat	2	12	15	360			KB Squat	2	12	12	288			KB Squat	2	12	20	480			KB Squat	3	12	20	720			KB Squat	3	12	20	720			KB Squat	3	12	25	900			KB Squat	3	12	25	900			KB Squat
Incline Push Up (14)	2	12	0	0			KB Upright Row	2	12	20	480			KB Upright Row	2	12	20	480			Incline Push Up (14)	3	12	0	0			KB Upright Row	3	12	20	720			KB Upright Row	3	12	20	720			Incline Push Up (14)	3	12					Incline Push Up (14)
KB Row	2	12	10	240			KB bent over row	2	12	20	480			KB bent over row	2	12	20	480			KB Row	3	12	15	540			KB bent over row	3	12	20	720			KB bent over row	3	12	20	720			KB bent over row	3	12	20	720			KB bent over row
DB Shoulder Press	2	12	12	288			Black band chest press	2	12	40	960			KB shoulder press (one arm)	2	12	12	288			DB Shoulder Press	3	12	20	720			KB shoulder press (one arm)	3	12	12	432			KB shoulder press (one arm)	3	12	12	432			DB Shoulder Press	3	12	20	720			DB Shoulder Press
Pallof Press (red)	2	12	0	0			Kb side bend	2	12	35	840			Kb side bend	2	12	35	840			Pallof Press (red)	3	12	0	0			Kb side bend	3	12	35	1260			Kb side bend	3	12	35	1260			Pallof Press (red)	3	12		0			Pallof Press (red)
				0							0							0							0							0							0							0
				0							0							0							0							0							0							0
			Session Volume	1248						Session Volume	3336						Session Volume	2856						Session Volume	2880						Session Volume	4752						Session Volume	4932						Session Volume	3240
Completed Exercise Dose																					Completed Exercise Dose																					Completed Exercise Dose
Exercise	Sets	Reps	Weight	Exercise Volume	RDI		Exercise	Sets	Reps	Weight	Exercise Volume	RDI		Exercise	Sets	Reps	Weight	Exercise Volume	RDI		Exercise	Sets	Reps	Weight	Exercise Volume	RDI		Exercise	Sets	Reps	Weight	Exercise Volume	RDI		Exercise	Sets	Reps	Weight	Exercise Volume	RDI		Exercise	Sets	Reps	Weight	Exercise Volume	RDI		Exercise
KB RDL	2	12	15	360	1		KB RDL	2	12	12	288	1		KB RDL	2	12	12	288	1		KB RDL	3	12	25	900	1		KB RDL	3	12	25	900	1		KB RDL	3	12	25	900	1		KB RDL	3	12	25	900	1		KB RDL
KB Squat	2	12	15	360	1		KB Squat	2	12	12	288	1		KB Squat	2	12	20	480	1		KB Squat	3	12	20	720	1		KB Squat	3	12	25	900	1.25		KB Squat	3	12	25	900	1		KB Squat	3	12	25	900	1		KB Squat
Incline Push Up (14)	2	12	0	0	#DIV/0!		KB Upright Row	2	12	20	480	1		KB Upright Row	2	12	20	480	1		Incline Push Up (14)	3	12	0	0	#DIV/0!		KB Upright Row	3	12	20	720	1		KB Upright Row	3	12	20	720	1		Incline Push Up (14)	3	12			#DIV/0!		Incline Push Up (14)
KB Row	2	12	10	240	1		KB bent over row	2	12	20	480	1		KB bent over row	2	12	20	480	1		KB Row	3	12	15	540	1		KB bent over row	3	12	20	720	1		KB bent over row	3	12	20	720	1		KB bent over row	3	12	20	720	1		KB bent over row
DB Shoulder Press	2	12	12	288	1		Black band chest press	2	12	40	960	1		KB shoulder press (one arm)	2	12	12	288	1		DB Shoulder Press	3	12	20	720	1		KB shoulder press (one arm)	3	12	12	432	1		KB shoulder press (one arm)	3	12	12	432	1		DB Shoulder Press	3	12	20	720	1		DB Shoulder Press
Pallof Press (red)	2	12	0	0	#DIV/0!		Kb side bend	2	12	35	840	1		Kb side bend	2	12	35	840	1		Pallof Press (red)	3	12	0	0	#DIV/0!		Kb side bend	3	12	35	1260	1		Kb side bend	3	12	35	1260	1		Pallof Press (red)	3	12		0	#DIV/0!		Pallof Press (red + Orange)
			Session Volume	1248	1					Session Volume	3336	1					Session Volume	2856	1					Session Volume	2880	1					Session Volume	4932	1.03788					Session Volume	4932	1					Session Volume	3240	1
Missed Session	Enter "1" if yes	Notes					Missed Session	Enter "1" if yes	Notes					Missed Session	Enter "1" if yes	Notes					Missed Session	Enter "1" if yes	Notes					Missed Session	Enter "1" if yes	Notes					Missed Session	Enter "1" if yes	Notes					Missed Session	Enter "1" if yes	Notes					Missed Session
Vacation							Vacation							Vacation							Vacation							Vacation							Vacation							Vacation							Vacation
Fatigue							Fatigue							Fatigue							Fatigue							Fatigue							Fatigue							Fatigue							Fatigue
Injury							Injury							Injury							Injury							Injury							Injury							Injury							Injury
Treatment Rel pain							Treatment Rel pain							Treatment Rel pain							Treatment Rel pain							Treatment Rel pain							Treatment Rel pain							Treatment Rel pain							Treatment Rel pain
Nausea							Nausea							Nausea							Nausea							Nausea							Nausea							Nausea							Nausea
General illness							General illness							General illness							General illness							General illness							General illness							General illness							General illness
Conflicting appointments							Conflicting appointments							Conflicting appointments							Conflicting appointments							Conflicting appointments							Conflicting appointments							Conflicting appointments							Conflicting appointments
General Pain							General Pain							General Pain							General Pain							General Pain							General Pain							General Pain							General Pain
Other							Other							Other							Other							Other							Other							Other							Other
Not Recorded							Not Recorded							Not Recorded							Not Recorded							Not Recorded							Not Recorded							Not Recorded							Not Recorded
Personal							Personal							Personal							Personal							Personal							Personal							Personal							Personal
Withdrew							Withdrew							Withdrew							Withdrew							Withdrew							Withdrew							Withdrew							Withdrew
Dose Modification/Session Termination							Dose Modification/Session Termination							Dose Modification/Session Termination							Dose Modification/Session Termination							Dose Modification/Session Termination							Dose Modification/Session Termination							Dose Modification/Session Termination							Dose Modification/Session Termination
Modification Type							Modification Type							Modification Type							Modification Type							Modification Type							Modification Type							Modification Type							Modification Type
Sets							Sets							Sets							Sets							Sets							Sets							Sets							Sets
Reps							Reps							Reps							Reps							Reps							Reps							Reps							Reps
Weight							Weight							Weight							Weight							Weight							Weight							Weight							Weight
Exercise selection							Exercise selection							Exercise selection							Exercise selection							Exercise selection							Exercise selection							Exercise selection							Exercise selection
Exercise removal							Exercise removal							Exercise removal							Exercise removal							Exercise removal							Exercise removal							Exercise removal							Exercise removal
Modification Reason							Modification Reason							Modification Reason							Modification Reason							Modification Reason							Modification Reason							Modification Reason							Modification Reason
Fatigue							Fatigue							Fatigue							Fatigue							Fatigue							Fatigue							Fatigue							Fatigue
Nausea							Nausea							Nausea							Nausea							Nausea							Nausea							Nausea							Nausea
Range of motion							Range of motion							Range of motion							Range of motion							Range of motion							Range of motion							Range of motion							Range of motion
Upper extremity pain							Upper extremity pain							Upper extremity pain							Upper extremity pain							Upper extremity pain							Upper extremity pain							Upper extremity pain							Upper extremity pain
Lower extremity pain							Lower extremity pain							Lower extremity pain							Lower extremity pain							Lower extremity pain							Lower extremity pain							Lower extremity pain							Lower extremity pain
Dizziness							Dizziness							Dizziness							Dizziness							Dizziness							Dizziness							Dizziness							Dizziness
Gastrointestinal related							Gastrointestinal related							Gastrointestinal related							Gastrointestinal related							Gastrointestinal related							Gastrointestinal related							Gastrointestinal related							Gastrointestinal related
Headache							Headache							Headache							Headache							Headache							Headache							Headache							Headache
Lymphedema flare-up							Lymphedema flare-up							Lymphedema flare-up							Lymphedema flare-up							Lymphedema flare-up							Lymphedema flare-up							Lymphedema flare-up							Lymphedema flare-up
Treatment related pain							Treatment related pain							Treatment related pain							Treatment related pain							Treatment related pain							Treatment related pain							Treatment related pain							Treatment related pain
Lower body bone pain							Lower body bone pain							Lower body bone pain							Lower body bone pain							Lower body bone pain							Lower body bone pain							Lower body bone pain							Lower body bone pain
Upper body bone pain							Upper body bone pain							Upper body bone pain							Upper body bone pain							Upper body bone pain							Upper body bone pain							Upper body bone pain							Upper body bone pain
Other							Other							Other							Other							Other							Other							Other							Other
Not Recorded							Not Recorded							Not Recorded							Not Recorded							Not Recorded							Not Recorded							Not Recorded							Not Recorded
[truncated: 211 more columns]

## Sheet: CR386
WEEK 1																					WEEK 2																					WEEK 3
Session 1							Session 2							Session 3							Session 1							Session 2							Session 3							Session 1							Session 2
Date	2024-02-28	Location (In-Person or Virtual)	In-Person				Date	2024-03-06	Location (In-Person or Virtual)	In-Person				Date	2024-03-08	Location (In-Person or Virtual)	Virtual				Date	2024-03-11	Location (In-Person or Virtual)	In Person				Date	2024-03-13	Location (In-Person or Virtual)	In-Person				Date	2024-03-15	Location (In-Person or Virtual)	Virtual				Date	2024-03-18	Location (In-Person or Virtual)	In-Person				Date
Exercise	Sets	Reps	Weight	Exercise Volume			Exercise	Sets	Reps	Weight	Exercise Volume			Exercise	Sets	Reps	Weight	Exercise Volume			Exercise	Sets	Reps	Weight	Exercise Volume			Exercise	Sets	Reps	Weight	Exercise Volume			Exercise	Sets	Reps	Weight	Exercise Volume			Exercise	Sets	Reps	Weight	Exercise Volume			Exercise
RDL	2	12	20	480			KB RDL	3	12	25	900			KB RDL	3	12	25	900			KB RDL	3	12	25	900			KB RDL	3	12	25	900			KB RDL	3	12	25	900			KB RDL	3	12	25	900			KB RDL
SIt to Stand	2	12	0	0			Sit Stand	3	12		0			Sit Stand	3	12		0			Sit to Stand	3	12		0			Sit to Stand	3	12		0			Sit to Stand	3	12		0			Sit to Stand	3	12		0			Sit to Stand
Incline Push Up	2	12	0	0			KB Row	3	12	20	720			KB Row	3	12	20	720			Incline Push Up	3	12		0			Incline Push Up	3	12		0			Incline Push Up	3	12		0			Incline Push Up	3	12		0			Incline Push Up
DB Row	2	12	8	192			KB shoulder press	3	12	16	576			KB shoulder press	3	12	16	576			Shoulder Press	3	12	16	576			Shoulder Press	3	12	16	576			Shoulder Press	3	12	16	576			Shoulder Press	3	12	16	576			Shoulder Press
Shoulder Press	2	12	6	144			KB Around The World	2	12	12	288			KB Around The World	2	12	12	288			KB Row	3	12	20	720			KB Row	3	12	20	720			KB Row	3	12	20	720			KB Row	3	12	20	720			KB Row
Around the Worlds	2	12	15	360			Exercise 6	3	12		0			Exercise 6	3	12		0			Around the World	3	12	12	432			Around the World	3	12	20	720			Around the World	3	12	20	720			Around the World	3	12	20	720			Around the World
Tricept Extension	2	12	8	192							0							0							0							0							0							0
				0							0							0							0							0							0							0
			Session Volume	1368						Session Volume	2484						Session Volume	2484						Session Volume	2628						Session Volume	2916						Session Volume	2916						Session Volume	2916
Completed Exercise Dose																					Completed Exercise Dose																					Completed Exercise Dose
Exercise	Sets	Reps	Weight	Exercise Volume	RDI		Exercise	Sets	Reps	Weight	Exercise Volume	RDI		Exercise	Sets	Reps	Weight	Exercise Volume	RDI		Exercise	Sets	Reps	Weight	Exercise Volume	RDI		Exercise	Sets	Reps	Weight	Exercise Volume	RDI		Exercise	Sets	Reps	Weight	Exercise Volume	RDI		Exercise	Sets	Reps	Weight	Exercise Volume	RDI		Exercise
RDL	2	12	20	480	1		KB RDL	3	12	25	900	1		KB RDL	3	12	25	900	1		KB RDL	3	12	25	900	1		KB RDL	3	12	25	900	1		KB RDL	3	12	35	1260	1.4		KB RDL	3	12	25	900	1		KB RDL
SIt to Stand	2	12	0	0	#DIV/0!		Sit Stand	3	12		0	#DIV/0!		Sit Stand	3	12		0	#DIV/0!		Sit to Stand	3	12		0	#DIV/0!		Sit to Stand	3	12		0	#DIV/0!		Sit to Stand	3	12		0	#DIV/0!		Sit to Stand	3	12		0	#DIV/0!		Sit to Stand
Incline Push Up	2	12	0	0	#DIV/0!		KB Row	3	12	20	720	1		KB Row	3	12	20	720	1		Incline Push Up	3	12		0	#DIV/0!		Incline Push Up	3	12		0	#DIV/0!		Incline Push Up	3	12		0	#DIV/0!		Incline Push Up	3	12		0	#DIV/0!		Incline Push Up
DB Row	2	12	8	192	1		KB shoulder press	3	12	16	576	1		KB shoulder press	3	12	16	576	1		Shoulder Press	3	12	16	576	1		Shoulder Press	3	12	16	576	1		Shoulder Press	3	12	16	576	1		Shoulder Press	3	12	18	648	1.125		Shoulder Press
Shoulder Press	2	12	6	144	1		KB Around The World	2	12	12	288	1		KB Around The World	2	12	12	288	1		KB Row	3	12	20	720	1		KB Row	3	12	20	720	1		KB Row	3	12	25	900	1.25		KB Row	3	12	25	900	1.25		KB Row
Around the Worlds	2	12	15	360	1		Exercise 6	3	12		0	#DIV/0!		Exercise 6	3	12		0	#DIV/0!		Around the World	3	12	20	720	1.66667		Around the World	3	12	20	720	1		Around the World	3	12	25	900	1.25		Around the World	3	12	25	900	1.25		Around the World
Tricept Extension	2	12	8	192	1													0
			Session Volume	1368	1					Session Volume	2484	1					Session Volume	2484	1					Session Volume	2916	1.10959					Session Volume	2916	1					Session Volume	3636	1.24691					Session Volume	3348	1.14815
															.l
Missed Session	Enter "1" if yes	Notes					Missed Session	Enter "1" if yes	Notes					Missed Session	Enter "1" if yes	Notes					Missed Session	Enter "1" if yes	Notes					Missed Session	Enter "1" if yes	Notes					Missed Session	Enter "1" if yes	Notes					Missed Session	Enter "1" if yes	Notes					Missed Session
Vacation							Vacation							Vacation							Vacation							Vacation							Vacation							Vacation							Vacation
Fatigue							Fatigue							Fatigue							Fatigue							Fatigue							Fatigue							Fatigue							Fatigue
Injury							Injury							Injury							Injury							Injury							Injury							Injury							Injury
Treatment Rel pain							Treatment Rel pain							Treatment Rel pain							Treatment Rel pain							Treatment Rel pain							Treatment Rel pain							Treatment Rel pain							Treatment Rel pain
Nausea							Nausea							Nausea							Nausea							Nausea							Nausea							Nausea							Nausea
General illness							General illness							General illness							General illness							General illness							General illness							General illness							General illness
Conflicting appointments							Conflicting appointments							Conflicting appointments							Conflicting appointments							Conflicting appointments							Conflicting appointments							Conflicting appointments							Conflicting appointments
General Pain							General Pain							General Pain							General Pain							General Pain							General Pain							General Pain							General Pain
Other							Other							Other							Other							Other							Other							Other							Other
Not Recorded							Not Recorded							Not Recorded							Not Recorded							Not Recorded							Not Recorded							Not Recorded							Not Recorded
Personal							Personal							Personal							Personal							Personal							Personal							Personal							Personal
Withdrew							Withdrew							Withdrew							Withdrew							Withdrew							Withdrew							Withdrew							Withdrew
Dose Modification/Session Termination							Dose Modification/Session Termination							Dose Modification/Session Termination							Dose Modification/Session Termination							Dose Modification/Session Termination							Dose Modification/Session Termination							Dose Modification/Session Termination							Dose Modification/Session Termination
Modification Type							Modification Type							Modification Type							Modification Type							Modification Type							Modification Type							Modification Type							Modification Type
Sets							Sets							Sets							Sets							Sets							Sets							Sets							Sets
Reps							Reps							Reps							Reps							Reps							Reps							Reps							Reps
Weight							Weight							Weight							Weight							Weight							Weight							Weight							Weight
Exercise selection							Exercise selection							Exercise selection							Exercise selection							Exercise selection							Exercise selection							Exercise selection							Exercise selection
Exercise removal							Exercise removal							Exercise removal							Exercise removal							Exercise removal							Exercise removal							Exercise removal							Exercise removal
Modification Reason							Modification Reason							Modification Reason							Modification Reason							Modification Reason							Modification Reason							Modification Reason							Modification Reason
Fatigue							Fatigue							Fatigue							Fatigue							Fatigue							Fatigue							Fatigue							Fatigue
Nausea							Nausea							Nausea							Nausea							Nausea							Nausea							Nausea							Nausea
Range of motion							Range of motion							Range of motion							Range of motion							Range of motion							Range of motion							Range of motion							Range of motion
Upper extremity pain							Upper extremity pain							Upper extremity pain							Upper extremity pain							Upper extremity pain							Upper extremity pain							Upper extremity pain							Upper extremity pain
Lower extremity pain							Lower extremity pain							Lower extremity pain							Lower extremity pain							Lower extremity pain							Lower extremity pain							Lower extremity pain							Lower extremity pain
Dizziness							Dizziness							Dizziness							Dizziness							Dizziness							Dizziness							Dizziness							Dizziness
Gastrointestinal related							Gastrointestinal related							Gastrointestinal related							Gastrointestinal related							Gastrointestinal related							Gastrointestinal related							Gastrointestinal related							Gastrointestinal related
Headache							Headache							Headache							Headache							Headache							Headache							Headache							Headache
Lymphedema flare-up							Lymphedema flare-up							Lymphedema flare-up							Lymphedema flare-up							Lymphedema flare-up							Lymphedema flare-up							Lymphedema flare-up							Lymphedema flare-up
Treatment related pain							Treatment related pain							Treatment related pain							Treatment related pain							Treatment related pain							Treatment related pain							Treatment related pain							Treatment related pain
Lower body bone pain							Lower body bone pain							Lower body bone pain							Lower body bone pain							Lower body bone pain							Lower body bone pain							Lower body bone pain							Lower body bone pain
Upper body bone pain							Upper body bone pain							Upper body bone pain							Upper body bone pain							Upper body bone pain							Upper body bone pain							Upper body bone pain							Upper body bone pain
Other							Other							Other							Other							Other							Other							Other							Other
Not Recorded							Not Recorded							Not Recorded							Not Recorded							Not Recorded							Not Recorded							Not Recorded							Not Recorded
[truncated: 211 more columns]

## Sheet: CR149
WEEK 1																					WEEK 2																					WEEK 3
Session 1							Session 2							Session 3							Session 1							Session 2							Session 3							Session 1							Session 2
Date	2024-03-18	Location (In-Person or Virtual)	In-Person				Date	2024-03-20	Location (In-Person or Virtual)	in-person				Date	2024-03-24	Location (In-Person or Virtual)	virtual				Date	2024-03-25	Location (In-Person or Virtual)	In-person				Date	2024-03-27	Location (In-Person or Virtual)	In-person				Date	2024-03-30	Location (In-Person or Virtual)	virtual				Date	2024-04-01	Location (In-Person or Virtual)	In-Person				Date
Exercise	Sets	Reps	Weight	Exercise Volume			Exercise	Sets	Reps	Weight	Exercise Volume			Exercise	Sets	Reps	Weight	Exercise Volume			Exercise	Sets	Reps	Weight	Exercise Volume			Exercise	Sets	Reps	Weight	Exercise Volume			Exercise	Sets	Reps	Weight	Exercise Volume			Exercise	Sets	Reps	Weight	Exercise Volume			Exercise
sit to stand (no weight)	2	12	0	0			Sit to Stand	2	12		0			Sit to stand	2	12		0			Sit to Stand	3	12	8	288			Sit to Stand	3	12	8	288			Sit to Stand	3	12	8	288			Sit to Stand	3	12	8	288			Sit to Stand
RDLs (no weight)	2	12	0	0			Elevated Push Up	2	12		0			elevated push up	2	12		0			Elevated Pushup	3	12	0	0			Elevated Pushup	3	12	0	0			Elevated Pushup	3	12	0	0			Elevated Pushup	3	12	0	0			Elevated Pushup (14)
elevated push up (17, no weight)	2	12	0	0			RDLs	2	12		0			KB RDLs	2	12	10	240			DB RDLs	3	12	12	432			DB RDLs	3	12	12	432			DB RDLs	3	12	12	432			DB RDLs	3	12	12	432			DB RDLs
shoulder press	2	12	5	120			Shoulder Press	2	12	5	120			SA KB Shoulder Press	2	12	5	120			Shoulder press	3	12	5	180			Shoulder press	3	12	5	180			Shoulder press	3	12	5	180			Shoulder Press	3	12	5	180			Shoulder Press
pull with resistance bands	2	12	0	0			SA Rows	2	12		0			SA KB Rows	2	12	5	120			SA DB Rows	3	12	5	180			SA DB Rows	3	12	5	180			SA DB Rows	3	12	5	180			SA DB Rows	3	12	5	180			SA DB Rows
pallof press red band	2	12	0	0			Pallof Press	2	12		0			Pallof Press	2	12		0			Pallof Press	3	12	0	0			Pallof Press	3	12	0	0			Pallof Press	3	12	0	0			Pallof Press	3	12	0	0			Pallof Press
				0							0							0							0							0							0							0
				0							0							0							0							0							0							0
			Session Volume	120						Session Volume	120						Session Volume	480						Session Volume	1080						Session Volume	1080						Session Volume	1080						Session Volume	1080
Completed Exercise Dose																					Completed Exercise Dose																					Completed Exercise Dose
Exercise	Sets	Reps	Weight	Exercise Volume	RDI		Exercise	Sets	Reps	Weight	Exercise Volume	RDI		Exercise	Sets	Reps	Weight	Exercise Volume	RDI		Exercise	Sets	Reps	Weight	Exercise Volume	RDI		Exercise	Sets	Reps	Weight	Exercise Volume	RDI		Exercise	Sets	Reps	Weight	Exercise Volume	RDI		Exercise	Sets	Reps	Weight	Exercise Volume	RDI		Exercise
sit to stand (no weight)	2	12	0	0	#DIV/0!		Sit to Stand	3	12	0	0	#DIV/0!		Sit to Stand	3	12	8	288	#DIV/0!		Sit to Stand	3	12	8	288	1		Sit to Stand	3	12	8	288	1		Sit to Stand	3	12	0	0	0		Sit to Stand	3	12	8	288	1		Sit to Stand
RDLs (no weight)	2	12	0	0	#DIV/0!		Elevated Push Up	3	12	0	0	#DIV/0!		elevated push up	3	12	0	0	#DIV/0!		Elevated Pushup	3	12	0	0	#DIV/0!		Elevated Pushup	3	12	0	0	#DIV/0!		Elevated Pushup	3	12	0	0	#DIV/0!		Elevated Pushup (14)	3	12	0	0	#DIV/0!		Elevated Pushup (14)
elevated push up (16, no weight)	2	12	0	0	#DIV/0!		RDLs	2	12	10	240	#DIV/0!		KB RDL	3	12	12	432	1.8		DB RDLs	3	12	12	432	1		DB RDLs	3	12	12	432	1		KB RDLs	3	12	8	288	0.666667		DB RDLs	3	12	12	432	1		DB RDLs
shoulder press	2	12	5	120	1		Shoulder Press	2	12	5	120	1		SA Shoulder Press	2	12	5	120	1		Shoulder press	3	12	5	180	1		Shoulder press	3	12	5	180	1		Shoulder press	3	12	3.5	126	0.7		Shoulder Press	3	12	5	180	1		Shoulder Press
pull with resistance bands	2	12	0	0	#DIV/0!		SA Rows	2	12	5	120	#DIV/0!		SA KB Rows	2	12	5	120	1		SA DB Rows	3	12	5	180	1		SA DB Rows	3	12	5	180	1		SA DB Rows	3	12	3.5	126	0.7		SA DB Rows	3	12	6	216	1.2		SA DB Rows
pallof press red band	2	12	0	0	#DIV/0!		Pallof Press, blue band	2	12	0	0	#DIV/0!		Pallof Press	2	12	0	0	#DIV/0!		Pallof Press	3	12	0	0	#DIV/0!		Pallof Press	3	12	0	0	#DIV/0!		Pallof Press	3	12	0	0	#DIV/0!		Pallof Press	3	12	0	0	#DIV/0!		Pallof Press
			Session Volume	120	1					Session Volume	480	4					Session Volume	960	2					Session Volume	1080	1					Session Volume	1080	1					Session Volume	540	0.5					Session Volume	1116	1.03333
Missed Session	Enter "1" if yes	Notes					Missed Session	Enter "1" if yes	Notes					Missed Session	Enter "1" if yes	Notes					Missed Session	Enter "1" if yes	Notes					Missed Session	Enter "1" if yes	Notes					Missed Session	Enter "1" if yes	Notes					Missed Session	Enter "1" if yes	Notes					Missed Session
Vacation							Vacation							Vacation							Vacation							Vacation							Vacation							Vacation							Vacation
Fatigue							Fatigue							Fatigue							Fatigue							Fatigue							Fatigue							Fatigue							Fatigue
Injury							Injury							Injury							Injury							Injury							Injury							Injury							Injury
Treatment Rel pain							Treatment Rel pain							Treatment Rel pain							Treatment Rel pain							Treatment Rel pain							Treatment Rel pain							Treatment Rel pain							Treatment Rel pain
Nausea							Nausea							Nausea							Nausea							Nausea							Nausea							Nausea							Nausea
General illness							General illness							General illness							General illness							General illness							General illness							General illness							General illness
Conflicting appointments							Conflicting appointments							Conflicting appointments							Conflicting appointments							Conflicting appointments							Conflicting appointments							Conflicting appointments							Conflicting appointments
General Pain							General Pain							General Pain							General Pain							General Pain							General Pain							General Pain							General Pain
Other							Other							Other							Other							Other							Other							Other							Other
Not Recorded							Not Recorded							Not Recorded							Not Recorded							Not Recorded							Not Recorded							Not Recorded							Not Recorded
Personal							Personal							Personal							Personal							Personal							Personal							Personal							Personal
Withdrew							Withdrew							Withdrew							Withdrew							Withdrew							Withdrew							Withdrew							Withdrew
Dose Modification/Session Termination							Dose Modification/Session Termination							Dose Modification/Session Termination							Dose Modification/Session Termination							Dose Modification/Session Termination							Dose Modification/Session Termination							Dose Modification/Session Termination							Dose Modification/Session Termination
Modification Type							Modification Type							Modification Type							Modification Type							Modification Type							Modification Type							Modification Type							Modification Type
Sets							Sets							Sets							Sets							Sets							Sets							Sets							Sets
Reps							Reps							Reps							Reps							Reps							Reps							Reps							Reps
Weight							Weight							Weight							Weight							Weight							Weight	1						Weight							Weight
Exercise selection							Exercise selection							Exercise selection							Exercise selection							Exercise selection							Exercise selection							Exercise selection							Exercise selection
Exercise removal							Exercise removal							Exercise removal							Exercise removal							Exercise removal							Exercise removal							Exercise removal							Exercise removal
Modification Reason							Modification Reason							Modification Reason							Modification Reason							Modification Reason							Modification Reason							Modification Reason							Modification Reason
Fatigue							Fatigue							Fatigue							Fatigue							Fatigue							Fatigue							Fatigue							Fatigue
Nausea							Nausea							Nausea							Nausea							Nausea							Nausea							Nausea							Nausea
Range of motion							Range of motion							Range of motion							Range of motion							Range of motion							Range of motion							Range of motion							Range of motion
Upper extremity pain							Upper extremity pain							Upper extremity pain							Upper extremity pain							Upper extremity pain							Upper extremity pain							Upper extremity pain							Upper extremity pain
Lower extremity pain							Lower extremity pain							Lower extremity pain							Lower extremity pain							Lower extremity pain							Lower extremity pain							Lower extremity pain							Lower extremity pain
Dizziness							Dizziness							Dizziness							Dizziness							Dizziness							Dizziness							Dizziness							Dizziness
Gastrointestinal related							Gastrointestinal related							Gastrointestinal related							Gastrointestinal related							Gastrointestinal related							Gastrointestinal related							Gastrointestinal related							Gastrointestinal related
Headache							Headache							Headache							Headache							Headache							Headache							Headache							Headache
Lymphedema flare-up							Lymphedema flare-up							Lymphedema flare-up							Lymphedema flare-up							Lymphedema flare-up							Lymphedema flare-up							Lymphedema flare-up							Lymphedema flare-up
Treatment related pain							Treatment related pain							Treatment related pain							Treatment related pain							Treatment related pain							Treatment related pain							Treatment related pain							Treatment related pain
Lower body bone pain							Lower body bone pain							Lower body bone pain							Lower body bone pain							Lower body bone pain							Lower body bone pain							Lower body bone pain							Lower body bone pain
Upper body bone pain							Upper body bone pain							Upper body bone pain							Upper body bone pain							Upper body bone pain							Upper body bone pain							Upper body bone pain							Upper body bone pain
Other							Other							Other							Other							Other							Other	1	Had procedure done on 3/28					Other							Other
Not Recorded							Not Recorded							Not Recorded							Not Recorded							Not Recorded							Not Recorded							Not Recorded							Not Recorded
[truncated: 210 more columns]

[truncated: 23 more sheets: CR6, CR7, CR8, CR9, CR10, CR11, CR12, CR13, CR14, CR15, CR16, CR17, CR18, CR19, CR20, CR21, CR22, CR23, CR24, CR25 …]
